# Supplementary material for: Fatty Acid-Binding Protein 7 (FABP-7), Glutamic Acid and Neurofilament Light Chain (NFL) as Potential Markers of Neurodegenerative Disorders in Psoriatic Patients—A Pilot Study
Source: J Clin Med. 2022 Apr 26;11(9):2430. doi: 10.3390/jcm11092430 (PMC9105148; doi:10.3390/jcm11092430)
Supplement: Supplementary file 1 [file jcm-11-02430-s001.zip]

Archive with 1 entries (1 files):
- jcm-1650746-supplementary.pdf
